# Supplementary material for: Ultra-Processed Food Consumption and Relation with Diet Quality and Mediterranean Diet in Southern Italy
Source: Int J Environ Res Public Health. 2022 Sep 9;19(18):11360. doi: 10.3390/ijerph191811360 (PMC9517140; doi:10.3390/ijerph191811360)
Supplement: Supplementary file 1 [file ijerph-19-11360-s001.zip]

Archive with 1 entries (1 files):
- ijerph-1881558-supplementary.pdf
